# Supplementary material for: Metabolism-driven in vitro/in vivo disconnect of an oral ERɑ VHL-PROTAC
Source: Commun Biol. 2024 May 13;7:563. doi: 10.1038/s42003-024-06238-x (PMC11091220; doi:10.1038/s42003-024-06238-x)
Supplement: Supplementary file 4 — Supplementary Data [file 42003_2024_6238_MOESM4_ESM.xlsx]

## Sheet: Figure 1a
ERa binding
Compound number	Mean (nM)	s.d.	n
1	1.3	0.8	3
2	0.6	0.5	3
3	0.3	0.2	7
4	6.3	4.2	3
5	< 0.6	0.2	5
6	1.3		2
7	1	0.2	4
ERa degradation
Compound number	Mean IC50 (nM)	IC50 s.d.	Dmax (%)	Dmax s.d.	n
1	0.6	1.2	89	1	4
2	0.8		94		2
3	0.3	0.1	99	2	4
4	3.2		101		2
5	0.4	0.1	100	1	8
6	0.5	0.5	100	0.5	3
7	3.1		63		2
muHeps
Compound number	Mean Clint (mL/min/10^6 cells)	s.d.	n
1	22		2
2	40		2
3	31		2
4	41		2
5	9.5		2
6	11		2

## Sheet: Figure 2c
Log [AZ'6421] M	Control n=1	Control n=2	Control n=3	VHL KO n=1	VHL KO n=2	VHL KO n=3
-4.52288	-119.415	-102.652	-108.369	-95.076	-80.9239	-98.1636
-5.02284	-112.052	-100.281	-108.166	-83.9985	-78.0521	-97.294
-5.5228	-112.436	-98.486	-106.818	-89.6379	-77.1248	-93.683
-6.02276	-106.666	-104.254	-106.937	-73.0864	-78.8599	-94.1997
-6.52273	-114.595	-100.296	-106.756	-91.3569	-74.7928	-94.0195
-7.02269	-112.96	-98.103	-105.869	-88.1771	-70.6295	-87.5863
-7.52265	-108.174	-99.2002	-105.364	-44.7726	-65.7177	-89.2686
-8.02261	-100.11	-93.3106	-102.711	-68.9435	-67.1783	-87.3058
-8.52257	-78.9743	-75.696	-94.4904	-50.1822	-50.9309	-77.9574
-9.02254	-46.2297	-41.5967	-70.2538	-21.9292	-12.3239	-54.2974
-9.5225	-35.4402	-49.3048	-35.6288	-43.2938	-37.1219	-42.9763
-10.0225	-32.6673	-24.9375	-14.6492		-22.4075	-18.271

## Sheet: Figure 2e
	Degradation vs fulvestrant (%)			Replicates below
Log [AZ'6421] M	1	2	3	4	5	6	7	8	9	10
-6.52288	99.3318	101.356	100.781	99.1663	100.527	100.626	100.068	100.144	100.02	99.9275
-7	101.324	100.911	100.707	100.898	96.7515	100.07	99.386	100.116	99.6663	100.025
-7.50515	100.794	100.852	99.3245	100.509	92.0782	99.1265	99.4075	100.031	98.5128	99.3481
-7.90309	99.595	99.8291	99.2232	99.8928	99.3369	99.0736	99.12	99.3349	96.3178	97.1471
-8.52288	93.5718	96.5589	89.0135	89.7998	92.0011	93.9639	89.7904	92.4494	86.9733	86.0718
-9	93.7837	89.7827	70.2729	72.251	75.331	76.0577	75.573	73.407	66.0729	65.4448
-9.50515	66.1052	64.5738	26.4651	39.1871	41.3241	37.5752	27.5476	33.6797	36.3504	33.0775
-9.90309	38.068	43.6248	16.9699	24.5052	17.9601	13.5755	13.5243	2.56004	2.84132	5.08311
-10.5051	17.1497	19.627	15.5706	7.27085	25.2967	2.21034	-11.0213	-6.16735	-0.64192	-10.3945
-10.9031	22.7903	31.8309	8.09175	2.15653	2.02355	3.45549	-2.88012	3.42101	4.12555	-6.31461
-11.5051	16.4884	21.8299	-8.62128	-7.43609	-0.3502	7.90012	8.64011	8.25255	-5.38464	-4.4201
-12.5051	22.9576	24.2565	-2.82133	-3.0086	-3.46311	-11.4571	15.6059	-2.64967	-10.8304	-5.76158
	Degradation vs fulvestrant (%)			Replicates below
Log [Cmp 7] M	1	2	3	4	5	6	7	8	9	10
-6.52288			64.0329	68.341
-7	68.3261	71.6189	59.3407	58.8012
-7.50515	65.016	59.3114	59.0552	57.8578
-7.90309	65.5834	48.2359	57.7079	56.0337
-8.52288	49.3011	36.786	53.9143	47.5637
-9	32.2005	32.6855	45.8711	42.5298
-9.50515	16.7729	-2.04531	23.5201	22.7774
-9.90309	-32.6571	-3.05951	25.6575	39.0655
-10.5051	-11.1949	-7.78937	7.7512	6.75285
-10.9031	-21.3262	-2.50454	-0.398701	2.95343

## Sheet: Figure 3b
	% heavy veh			% heavy fulv			% heavy AZ'6421
Time	n=1	n=2	n=3	n=1	n=2	n=3	n=1	n=2	n=3
0	100	100	100	100	100	100	100	100	100
0.5	76.7337	79.21	71.45	39.1283	49.63	42.41	51.769	84.37	43.43
1	71.5062	76.66	56.28	29.7005	37.07	33.52	24.7863	28.92	23.98
2	65.2929	60.44	55.11	20.7879	29.33	28.1	13.8087	13.64	9.66
4	49.1049	48.36	46.83	10.8758	15.54	18.49	5.18871	6.49	4.36
7	31.2637	41.53	31.79	5.34873	6.78	7.65	3.12763	4.54	3.34
24	15.854	13.26	7.93	4.33343	6.06	4.29	3.23227	3.4	2.73
48	18.7597	18.09	18.34	4.61886	6.08	3.9	3.50809	3.39	2.56

## Sheet: Figure 3c
ERa degradation vs vehicle
Cell line	MCF-7	CAMA-1	ZR75-1	MDA-MB-134	BT474	HCC1428	T47D
	6.93	5.74	28.53	1.1	4.37	9.04	9.16
	4.87	18.48	5.72	1.64	5.82	6.44	24.8
	7.99	5.45					5.85
	4.8	3.8
	4.17	7.85
	6.02
	6.99
	5.93
	0
	0.07
	0.44
	0.42
	0.59
	0.82
	0.44
	5.47
	2.2
	1.43
	6.21
	11.81
	6.29

## Sheet: Figure 3e
MCF-7	Fulv					AZ'6421
Concentration	n=1	n=2	n=3	n=4	n=5	n=1	n=2	n=3	n=4	n=5
-11				93.7585	99.4593				102.032	100.373
-10.5229				94.2389	95.4617				107.553	105.289
-10	54.3857	66.5687	65.5636	63.2304	67.6192	84.5159	90.7023	95.3771	99.0714	98.7157
-9.52288	17.2208	26.6108	33.0379	30.2427	28.6603	63.1667	76.8026	80.8784	81.6406	84.9774
-9	9.92353	15.6884	15.8832	18.8693	13.9566	24.0456	33.1782	36.2911	44.8276	55.4124
-8.52288	7.99293	12.139	11.1416	18.0328	11.9898	10.1055	14.9273	14.6024	26.2344	18.7087
-8	8.54334	11.4279	10.8645	15.8486	12.6973	8.59665	12.679	12.0507	22.2566	12.597
-7.52288	8.91395	12.1683	11.4405	15.5877	12.3042	8.65154	14.3074	11.6999	21.4248	12.2269
-7	8.10256	13.2604	10.222	12.9285	11.4174	8.3268	14.098	8.94185	22.1544	11.5619
-6.52288	8.30776	12.1181	8.35366			6.94977	12.346	9.96256
-6	6.88673	10.0873	4.85426			3.74343	9.71048	7.21467
CAMA-1	Fulv					AZ'6421
Concentration	n=1	n=2	n=3	n=4	n=5	n=1	n=2	n=3	n=4	n=5
-11				96.484	99.4593			87.2093	101.164
-10.5229				82.8798	95.4617			81.201	88.5764
-10	76.2902	65.6955	57.2576	63.8603	67.6192	88.8335	76.0252	66.2137	78.9649
-9.52288	63.905	39.8801	26.2936	35.8859	28.6603	63.7008	49.8081	40.1168	51.3016
-9	29.535	29.9105	16.7214	26.2772	13.9566	42.6511	28.1502	26.5533	17.4235
-8.52288	29.7072	29.1031	18.1645	22.3833	11.9898	35.6925	23.9479	20.158	9.06238
-8	30.5828	26.5863	14.4841	22.5643	12.6973	31.6756	21.3728	21.0518	7.98856
-7.52288	27.1868	31.9039	16.5811	23.1829	12.3042	32.1089	22.1136	25.8605	6.53969
-7	26.2882	34.7227	12.5312	24.3554	11.4174	31.2769	25.9847	20.4781	6.12567
-6.52288	25.6097	21.2428	14.5181			30.3121	22.0313
-6	21.9199	13.5674	13.0399			27.3868	20.0257

## Sheet: Figure 4a
	Plasma conc (uM total)
	IV	IV	Oral	Oral
Time (h)	n=1	n=2	n=1	n=2
0.03	1.99	1.77
0.17	0.261	0.219
0.25
0.5	0.089	0.0582	0.00224	0.00403
1	0.0419	0.0279	0.00906	0.00669
2	0.0169	0.0152	0.0128	0.00387
4	0.00709	0.00674	0.00298
6	0.00327	0.00438
8	0.00202	0.00282
24

## Sheet: Figure 4b
	Plasma conc (uM total) - dose normalised
	EF1 - 100 mg/kg	EF1 - 100 mg/kg	EF2 - 100 mg/kg	EF2 - 100 mg/kg	EF3 - 100 mg/kg	EF3 - 100 mg/kg	EF4 - 100 mg/kg	EF4 - 100 mg/kg	EF5 - 100 mg/kg	EF5 - 100 mg/kg
Time (h)	n=1	n=2	n=1	n=2	n=1	n=2	n=1	n=2	n=1	n=2
0.5	0.011916	0.005832	0.000585	0.000882	0.017055	0.028503	0.014562	0.013005	0.015966	0.006345
2	0.025722	0.018702	0.002034	0.001638	0.045378	0.043623	0.01638	0.027999	0.049635	0.049842
6	0.013851	0.041976	BLQ	0.001611	0.014931	0.008901	0.001377	0.008001	0.025191	0.014535
12	0.001431	0.005535	BLQ	BLQ	0.001215	0.000585	0.000144	0.000675	0.000657	0.000585

## Sheet: Figure 4c
Plasma conc (uM total)	EF3 - 10 mg/kg	EF3 - 10 mg/kg	EF3 - 30 mg/kg	EF3 - 30 mg/kg	EF3 - 100 mg/kg	EF3 - 100 mg/kg
Time (h)	n=1	n=2	n=1	n=2	n=1	n=2
0.5	0.0756	0.0036	0.1472	0.0194	1.7055	2.8503
2	0.2957	0.0419	0.8834	0.0662	4.5387	4.3623
6	0.068	0.0347	0.3029	0.0977	1.4931	0.8901
12	BLQ	BLQ	0.017	BLQ	0.1215	0.0585

## Sheet: Figure 4d
Plasma conc (uM total)	EF5 - 10 mg/kg	EF5 - 10 mg/kg	EF5 - 30 mg/kg	EF5 - 30 mg/kg	EF5 - 100 mg/kg	EF5 - 100 mg/kg
Time (h)	n=1	n=2	n=1	n=2	n=1	n=2
0.5	0.0383	0.0122	0.2421	0.1332	1.5966	0.6345
2	0.3267	0.135	0.6908	0.0851	4.9635	4.9842
6	0.077	0.0185	0.0963	0.009	2.5191	1.4535
12	BLQ	BLQ	BLQ	BLQ	0.0657	0.0585

[truncated: 14 more sheets: Figure 5a, Figure 5b, Figure 5c, Figure 5d, Figure 6d, Figure 6e, Figure 6f, Table 1, Table 2, Figure 7c, Figure 8a, Figure 8b, Figure 8d, Table S4]
